# Supplementary material for: Machine Learning Model Based on Multiparametric MRI for Distinguishing HER2 Expression Level in Breast Cancer
Source: Curr Oncol. 2026 Jan 16;33(1):53. doi: 10.3390/curroncol33010053 (PMC12839683; doi:10.3390/curroncol33010053)
Supplement: Supplementary file 1 [file curroncol-33-00053-s001.zip]

Archive with 1 entries (1 files):
- curroncol-3957076-supplementary.pdf
